# Supplementary material for: Integrating the ecophysiology and biochemical stress indicators into the paradigm of mangrove ecology and a rehabilitation blueprint
Source: PLoS One. 2018 Aug 13;13(8):e0202227. doi: 10.1371/journal.pone.0202227 (PMC6089440; doi:10.1371/journal.pone.0202227)
Supplement: S1 Table — (XLSX) [file pone.0202227.s001.xlsx]

## Sheet: Data_Exp1 and 2
	10 mos. Replicates			Leaf development (days)			Ave. height (10 months)			Shoot bimass (g DW)			Root bimass (g DW)			H2O2 (umol/g FW)			APX (umol/min/g FW)			CAT (umol/min/g FW)			POD (umol/min/g FW)			Chl a (ug/g FW)			Chl b (ug/g FW)			Car (ug/g FW)			Fv/Fm
			Replicates	0 PPT	20 PPT	35 PPT	0 PPT	20 PPT	35 PPT	0 PPT	20 PPT	35 PPT	0 PPT	20 PPT	35 PPT	0 PPT	20 PPT	35 PPT	0 PPT	20 PPT	35 PPT	0 PPT	20 PPT	35 PPT	0 PPT	20 PPT	35 PPT	0 PPT	20 PPT	35 PPT	0 PPT	20 PPT	35 PPT	0 PPT	20 PPT	35 PPT	0 PPT	20 PPT	35 PPT
	Emerged	LW	1	78.5	93.67	96.5	22.6	23	17.1	3.74352	4.03	2.76	3.15	2.41197	1.38083	40.14	49.8	64.34	1.27	3.67	6.77	4.56	5.21	5.75	13.45	17.23	19.54	536.031	563.304	616.646	158.273	192.116	209.507	140.333	155.907	177.688	0.912	0.899	0.89
			2	69	103.311	107.427	20.17	24.76	15.67	3.47352	3.908	2.597	3.5	2.20197	1.53083	43.7291	53.7525	67.95	1.45	3.5	6.56	4.76	5.38	5.97	14.28	18.32	20.52	575.15	610.5	652.5	171.05	203.15	221.3	155.98	163.12	166.89	0.813884	0.844653	0.833341
			3	88	84.029	85.5728	25.03	21.24	18.53	4.01353	4.152	2.923	2.8	2.62197	1.23083	36.553	45.86	60.73	1.1	3.85	6.98	4.36	5.05	5.53	12.63	16.14	18.56	496.9	516.18	580.8	145.5	181.1	197.83	124.68	148.7	188.48	1.01012	0.953347	0.946659
		MW	1	74.5	89.3	92.3	23.6	23.5	18.1	4.01	4.26	2.86	3.24335	2.51	1.50405	39.92	48.99	62.15	1.14	3.36	6.43	4.49	5.16	5.62	13.21	16.5	18.92	543.466	574.276	652.045	159.038	193.351	213.838	138.459	158.796	176.753	0.909	0.896	0.887
			2	60.0397	98.8847	104.53	21.51	25.33	19.84	4.154	4.204	2.7	3.53335	2.324	1.63405	42.8765	55.73	59.9019	1.23	3.48	6.23	4.19	5.351	5.95	14.3	15.49	20.1	594.85	619.75	682.5	169.8	204.61	220.81	144.37	167.95	166.28	0.823208	0.818076	0.812627
			3	88.9603	79.7153	80.0704	25.69	21.67	16.36	3.866	4.316	3.02	2.95335	2.696	1.37405	36.95	45.25	64.3943	1.06	3.24	6.641	4.802	4.98	5.29	12.13	17.5	17.73	492.1	528.8	621.57	148.28	182.1	206.87	132.56	149.65	187.21	0.994792	0.973924	0.961373
		HW	1	73.5	88.5	91.2	23.4	23.7	17.8	3.95	4.29	2.83	3.3	2.6	1.49099	38.63	48.58	61.14	1.17	3.28	6.27	4.5	5.18	5.65	13.12	16.89	19	545.245	597.062	638.335	160.609	200.634	218.907	138.605	162.632	178.206	0.91	0.892	0.885
			2	86.2	99.4	102.415	25.53	24.887	19.32	4.05	4.236	3.003	3.49	2.85	1.63099	41.0117	51.9872	58.28	1.22	3.39	6.178	4.7	5.43	6.03	14.13	18.01	20.19	595.3	657.5	662.5	170.29	211.01	230.1	144.5	173.41	186.55	0.831091	0.809927	0.845416
			3	60.8	77.6	79.9854	21.27	22.513	16.28	3.85	4.344	2.657	3.11	2.35	1.35099	36.26	45.1868	64	1.12	3.18	6.372	4.299	4.94	5.27	12.1	15.78	17.82	495.2	536.62	614.17	150.92	190.25	207.71	132.7	151.85	169.87	0.988909	0.974073	0.924584
	Submerged	SDI	1													56.5	67.58	75.46	2.3	4.54	7.22	6.11	6.55	7.02	20.39	25.27	26.42	340.2	369.965	458.172	109.628	122.1	136.109	75.6	83.2745	108.659	0.8612	0.849	0.8231
			2													49.8	71.16	70.48	2.2	4.77	7.02	6.41	6.95	7.35	21.29	26.97	27.58	360.8	401.21	469.12	120.4	131.1	143.56	84.54	88.65	114.47	0.928427	0.923871	0.886972
			3													63.2	64	80.45	2.4	4.33	7.42	5.816	6.15	6.69	19.48	23.57	25.25	319.6	338.7	447.22	98.85	113.1	128.66	66.65	77.89	102.86	0.793973	0.774129	0.759228
		DI	1													64.6	74.91	78.58	3.02	5.61	8.03	6.8	7.03	7.54	31.21	33.68	35.02	245.3	263.989	311.805	97.6198	117.9	125.425	72.1	89.6143	108.353	0.832	0.815	0.795
			2													59	69.1	71.35	3.161	5.415	8.26	7.1	6.83	7.91	33.1	35.25	36.05	267.5	292.14	339.4	108.35	126.9	130.56	79.63	96.86	117.25	0.877346	0.898197	0.854877
			3													70.2	80.73	85.8	2.88	5.78	7.81	6.499	7.23	7.18	29.33	32.1	34	223.1	235.83	284.23	86.9	108.89	120.28	64.56	82.35	99.45	0.786654	0.731803	0.735123
		PS	1													49.6	45.81	43.38	1.03	2.71	4.56	4.1	4.59	4.89	13.56	15.3	15.35	163.573	209.755	282.885	61.2	65.1	90.1704	46.1	59.401	72.0892	0.72	0.67	0.56
			2													46.41	50.1	41.26	1.13	2.5	4.86	4.25	4.82	5.03	14.75	16.1	16.21	180.02	230.4	299.5	68.2	72.25	94.6	51.45	65.23	78.12	0.780937	0.731875	0.62
			3													52.8	41.51	48.5	0.92	2.92	4.26	3.95	4.36	4.75	12.36	14.5	14.5	147.13	189.12	266.28	54.2	57.95	85.74	40.75	53.58	66.05	0.659063	0.608125	0.5
	Average values			Leaf development (days)			Ave. height (10 months)			Shoot bimass (g DW)			Root bimass (g DW)			H2O2 (umol/g FW)			APX (umol/min/g FW)			CAT (umol/min/g FW)			POD (umol/min/g FW)			Chl a (ug/g FW)			Chl b (ug/g FW)			Car (ug/g FW)			Fv/Fm
				0 PPT	20 PPT	35 PPT	0 PPT	20 PPT	35 PPT	0 PPT	20 PPT	35 PPT	0 PPT	20 PPT	35 PPT	0 PPT	20 PPT	35 PPT	0 PPT	20 PPT	35 PPT	0 PPT	20 PPT	35 PPT	0 PPT	20 PPT	35 PPT	0 PPT	20 PPT	35 PPT	0 PPT	20 PPT	35 PPT	0 PPT	20 PPT	35 PPT	0 PPT	20 PPT	35 PPT
	Emerged	LW		78.5	93.67	96.5	22.6	23	17.1	3.74352	4.03	2.76	3.15	2.41197	1.38083	40.1407	49.8042	64.34	1.27333	3.67333	6.77	4.56	5.21333	5.75	13.4533	17.23	19.54	536.027	563.328	616.649	158.274	192.122	209.546	140.331	155.909	177.686	0.912	0.899	0.89
		MW		74.5	89.3	92.3	23.6	23.5	18.1	4.01	4.26	2.86	3.24335	2.51	1.50405	39.9155	49.99	62.1487	1.14333	3.36	6.43367	4.494	5.16367	5.62	13.2133	16.4967	18.9167	543.472	574.275	652.038	159.039	193.354	213.839	138.463	158.799	176.748	0.909	0.896	0.887
		HW		73.5	88.5	91.2	23.4	23.7	17.8	3.95	4.29	2.83	3.3	2.6	1.49099	38.6339	48.5847	61.14	1.17	3.28333	6.27333	4.49967	5.18333	5.65	13.1167	16.8933	19.0033	545.248	597.061	638.335	160.606	200.631	218.906	138.602	162.631	178.209	0.91	0.892	0.885
	Submerged	SDI														56.5	67.58	75.4633	2.3	4.54667	7.22	6.112	6.55	7.02	20.3867	25.27	26.4167	340.2	369.958	458.171	109.626	122.1	136.11	75.5967	83.2715	108.663	0.8612	0.849	0.8231
		DI														64.6	74.9133	78.5767	3.02033	5.60167	8.03333	6.79967	7.03	7.54333	31.2133	33.6767	35.0233	245.3	263.986	311.812	97.6233	117.897	125.422	72.0967	89.6081	108.351	0.832	0.815	0.795
		PS														49.6033	45.8067	44.38	1.02667	2.71	4.56	4.1	4.59	4.89	13.5567	15.3	15.3533	163.574	209.758	282.888	61.2	65.1	90.1701	46.1	59.4037	72.0864	0.72	0.67	0.56
	Standard deviation			Leaf development (days) SD			Ave. height (10 months) SD			Shoot bimass (g DW) SD			Root bimass (g DW) SD			H2O2 SD			APX SD			CAT (umol/min/g FW)			POD (umol/min/g FW)			Chl a SD			Chl b SD			Car SD			Fv/Fm SD
				0 PPT	20 PPT	35 PPT	0 PPT	20 PPT	35 PPT	0 PPT	20 PPT	35 PPT	0 PPT	20 PPT	35 PPT	0 PPT	20 PPT	35 PPT	0 PPT	20 PPT	35 PPT	0 PPT	20 PPT	35 PPT	0 PPT	20 PPT	35 PPT	0 PPT	20 PPT	35 PPT	0 PPT	20 PPT	35 PPT	0 PPT	20 PPT	35 PPT	0 PPT	20 PPT	35 PPT
	Emerged	LW		9.5	9.64099	10.9272	2.43	1.76	1.43	0.27	0.122	0.163	0.35	0.21	0.15	3.58806	3.94627	3.61	0.175024	0.175024	0.21	0.2	0.165025	0.22	0.825005	1.09	0.98	39.125	47.16	35.85	12.775	11.025	11.735	15.65	7.21	10.795	0.0981158	0.054347	0.0566589
		MW		14.4603	9.58471	12.2296	2.09	1.83	1.74	0.144	0.056	0.16	0.29	0.186	0.13	2.96325	5.31108	2.2462	0.085049	0.12	0.205525	0.30602	0.185527	0.33	1.085	1.005	1.185	51.375	45.475	30.465	10.76	11.255	6.97	5.905	9.15	10.465	0.0857925	0.0779244	0.074373
		HW		12.7	10.9	11.2146	2.13	1.187	1.52	0.1	0.054	0.173	0.19	0.25	0.14	2.37585	3.4002	2.86	0.05	0.10504	0.0970429	0.2005	0.245017	0.38	1.015	1.115	1.185	50.05	60.44	24.165	9.685	10.38	11.195	5.9	10.78	8.34	0.0789091	0.0820732	0.0395844
	Submerged	SDI														6.7	3.58	4.985	0.1	0.220076	0.2	0.297005	0.4	0.33	0.905005	1.7	1.165	20.6	31.255	10.95	10.775	9	7.45	8.945	5.38	5.805	0.0672273	0.0748711	0.0638724
		DI														5.6	5.815	7.225	0.1405	0.182643	0.225019	0.3005	0.2	0.365011	1.885	1.575	1.025	22.2	28.155	27.585	10.725	9.005	5.14	7.535	7.255	8.9	0.0453459	0.0831975	0.059877
		PS														3.195	4.295	3.72215	0.10504	0.21	0.3	0.15	0.23	0.14	1.195	0.8	0.855005	16.445	20.64	16.61	7	7.15	4.43	5.35	5.825	6.035	0.0609373	0.0618747	0.06
